# Supplementary material for: Sugarloaf Land in south-eastern Brazil: a tropical hotspot of lowland inselberg plant diversity
Source: Biodivers Data J. 2020 Jun 19;8:e53135. doi: 10.3897/BDJ.8.e53135 (PMC7320030; doi:10.3897/BDJ.8.e53135)
Supplement: Supplementary material 2 — List of ferns and lycophytes occurring on lowland inselbergs in the Atlantic Forest, SE Brazil [file bdj-08-e53135-s002.csv]

Suppl. material 2: List of ferns and lycophytes occurring on lowland inselbergs in the Atlantic Forest, SE Brazil. Origin and life forms: followed Flora do Brasil 2020 (under construction; http://floradobrasil.jbrj.gov.br/); Threatened category: followed Centro Nacional de Conservação da Flora (http://www.cncflora.jbrj.gov.br/portal); NT = Near Threatened, VU = Vulnerable, LC = Least Concern, NE …
Family	Species	Author	Origin	Threatened category	Life forms	Source	Habitat	Reference or voucher	Link for the voucher
Anemiaceae	Anemia blechnoides	J.Sm.	Native	VU	Herb	F, C	VI	Mauad, L.P. 85 (RB)	http://jabot.jbrj.gov.br/v3/ficha.php?chtestemunho=719009
Anemiaceae	Anemia collina	Raddi	Native	NA	Herb	F, C	VI, S	Monteiro, D. 271 (RB)	http://jabot.jbrj.gov.br/v3/ficha.php?chtestemunho=527388
Anemiaceae	Anemia ferruginea	Humb. & Bonpl. ex Kunth	Native	NA	Herb	C	VI, S	de Paula, L.F.A. 147 (BHCB)
Anemiaceae	Anemia gardneri	Hook.	Native	VU	Herb	F, C	VI	Cardoso, L.J.T. 595 (RB)	http://jabot.jbrj.gov.br/v3/ficha.php?chtestemunho=567360
Anemiaceae	Anemia imbricata	J.W.Sturm	Native	NA	Herb	C	VI	Forzza, R.C. 6076 (RB)	http://jabot.jbrj.gov.br/v3/ficha.php?chtestemunho=621549
Anemiaceae	Anemia organensis	Rosenst.	Native	NT	Herb	F, C	VI	Mauad, L.P. 348 (RB)	http://jabot.jbrj.gov.br/v3/ficha.php?chtestemunho=1115596
Anemiaceae	Anemia patens	Mickel & Labiak	Native	NA	Herb	F, C	VI, S	Kollmann, L. 11476 (RB)	http://jabot.jbrj.gov.br/v3/ficha.php?chtestemunho=557419
Anemiaceae	Anemia raddiana	Link	Native	NA	Herb	EC	VI	Barbosa-Silva, R.G. 502 (RB)	http://jabot.jbrj.gov.br/v3/ficha.php?chtestemunho=1157411
Anemiaceae	Anemia retroflexa	Brade	Native	NA	Herb	F, C	VI, S	Forzza, R.C. 7536 (RB)	http://jabot.jbrj.gov.br/v3/ficha.php?chtestemunho=810050
Anemiaceae	Anemia rotundifolia	Schrad.	Native	NA	Herb	C	VI, S	Labiak, P.H. 4678 (RB)	http://jabot.jbrj.gov.br/v3/ficha.php?chtestemunho=521738
Anemiaceae	Anemia spicantoides	Mabb.	Native	NA	Herb	F, C	VI	Forzza, R.C. 7701 (RB)	http://jabot.jbrj.gov.br/v3/ficha.php?chtestemunho=810837&sigla=RB
Anemiaceae	Anemia tomentosa	(Sav.) Sw.	Native	NA	Herb	C	VI	Forzza, R.C. 5780 (RB)	http://jabot.jbrj.gov.br/v3/ficha.php?chtestemunho=591217
Anemiaceae	Anemia villosa	Humb. & Bonpl. ex Willd.	Native	NA	Herb	C	VI	de Paula, L.F.A. 358 (RB)	http://jabot.jbrj.gov.br/v3/ficha.php?chtestemunho=815588
Aspleniaceae	Asplenium serra	Langsd. & Fisch.	Native	NA	Herb	C	VI, S	Forzza, R.C. 7702 (RB)	http://jabot.jbrj.gov.br/v3/ficha.php?chtestemunho=810839
Blechnaceae	Blechnum occidentale	L.	Native	NA	Herb	C	VI, S	Pena, N.T.L. 494 (VIES)	http://jabot.jbrj.gov.br/v3/ficha.php?chtestemunho=28071&sigla=VIES
Dennstaedtiaceae	Pteridium arachnoideum	(Kaulf.) Maxon	Native	NA	Herb	F, EC	VI, S	Pena, N.T.L. 596 (VIES)	http://floradobrasil.jbrj.gov.br/reflora/geral/ExibeFiguraFSIUC/ExibeFiguraFSIUC.do?idFigura=100636827
Dryopteridaceae	Rumohra adiantiformis	(G.Forst.) Ching	Native	NA	Herb	F, A	VI	Couto et al. 2017
Gleicheniaceae	Dicranopteris flexuosa	(Schrad.) Underw.	Native	NA	Herb	F, EC	VI, S	Pena, N.T.L. 257 (VIES)	http://floradobrasil.jbrj.gov.br/reflora/geral/ExibeFiguraFSIUC/ExibeFiguraFSIUC.do?idFigura=100637479
Gleicheniaceae	Sticherus lanuginosus	(Fée) Nakai	Native	NA	Herb	F, EC	VI, S	Demuner, V. 698 (MBML)	http://floradobrasil.jbrj.gov.br/reflora/geral/ExibeFiguraFSIUC/ExibeFiguraFSIUC.do?idFigura=230192787
Lomariopsidaceae	Nephrolepis brownii	(Desv.) Hovenkamp & Miyam.	Native	NA	Herb	EC	VI, S	Pena, N.T.L. 367 (VIES)	http://floradobrasil.jbrj.gov.br/reflora/geral/ExibeFiguraFSIUC/ExibeFiguraFSIUC.do?idFigura=125017642
Lomariopsidaceae	Nephrolepis cordifolia	(L.) C.Presl	Native	NA	Herb	C	VI	Azevedo, L.O. 382 (RB)	http://jabot.jbrj.gov.br/v3/ficha.php?chtestemunho=1115622
Lomariopsidaceae	Nephrolepis exaltata	(L.) Schott	Native	NA	Herb	F, EC	VI	Pena, N.T.L. 530 (VIES)	http://floradobrasil.jbrj.gov.br/reflora/geral/ExibeFiguraFSIUC/ExibeFiguraFSIUC.do?idFigura=100638225
Polypodiaceae	Campyloneurum crispum	Fée	Native	NA	Herb	A	VI, S	Couto et al. 2017
Polypodiaceae	Lellingeria apiculata	(Kunze ex Klotzsch) A.R.Sm. & R.C.Moran	Native	NA	Herb	C	VI	Kollmann, L. 11558 (MBML)	http://floradobrasil.jbrj.gov.br/reflora/geral/ExibeFiguraFSIUC/ExibeFiguraFSIUC.do?idFigura=230193103
Polypodiaceae	Microgramma geminata	(Schrad.) R.M.Tryon & A.F.Tryon	Native	NA	Herb	F, EC	VI, S	Pena, N.T.L. 656 (VIES)	http://floradobrasil.jbrj.gov.br/reflora/geral/ExibeFiguraFSIUC/ExibeFiguraFSIUC.do?idFigura=100639829
Polypodiaceae	Microgramma squamulosa	(Kaulf.) de la Sota	Native	NA	Herb	A	VI, S	Couto et al. 2017
Polypodiaceae	Microgramma vacciniifolia	(Langsd. & Fisch.) Copel.	Native	NA	Herb	C	VI, S	de Paula, L.F.A. 1136 (RB)	http://jabot.jbrj.gov.br/v3/ficha.php?chtestemunho=1232785
Polypodiaceae	Niphidium crassifolium	(L.) Lellinger	Native	NA	Herb	C	VI, S	Couto, D.R. 246 (MBML)	http://floradobrasil.jbrj.gov.br/reflora/geral/ExibeFiguraFSIUC/ExibeFiguraFSIUC.do?idFigura=230194617
Polypodiaceae	Pleopeltis minarum	(Weath.) Salino	Native	NA	Herb	F, C	VI, S	Labiak, P.H. 5101 (RB)	http://jabot.jbrj.gov.br/v3/ficha.php?chtestemunho=549355
Polypodiaceae	Serpocaulon catharinae	(Langsd. & Fisch.) A.R.Sm.	Native	NA	Herb	C	VI	Forzza, R.C. 6077 (RB)	http://jabot.jbrj.gov.br/v3/ficha.php?chtestemunho=621551
Polypodiaceae	Serpocaulon latipes	(Langsd. & Fisch.) A.R.Sm.	Native	NA	Herb	F, A	VI	Couto et al. 2017
Polypodiaceae	Serpocaulon triseriale	(Sw.) A.R.Sm.	Native	NA	Herb	C	VI	Cardoso, L.J.T. 448 (RB)	http://jabot.jbrj.gov.br/v3/ficha.php?chtestemunho=588088
Polypodiaceae	Serpocaulon vacillans	(Link) A.R.Sm.	Native	NA	Herb	C	VI, S	Kollmann, L. 9619 (BHCB)
Psilotaceae	Psilotum nudum	(L.) P.Beauv.	Native	NA	Herb	F, EC	VI	Sucre, D. 4323 (RB)	http://jabot.jbrj.gov.br/v3/ficha.php?chtestemunho=689226
Pteridaceae	Cheilanthes geraniifolia	(Weath.) R.M.Tryon & A.F.Tryon	Native	NA	Herb	C	VI	de Paula, L.F.A. 915 (RB)	http://jabot.jbrj.gov.br/v3/ficha.php?chtestemunho=1115372
Pteridaceae	Cheilanthes goyazensis	(Taub.) Domin	Native	NT	Herb	C	VI	Mauad, L.P. 468 (RB)	http://jabot.jbrj.gov.br/v3/ficha.php?chtestemunho=1157488
Pteridaceae	Doryopteris collina	(Raddi) J.Sm.	Native	NA	Herb	C	VI	de Paula, L.F.A. 936 (RB)	http://jabot.jbrj.gov.br/v3/ficha.php?chtestemunho=1115397
Pteridaceae	Doryopteris varians	(Raddi) J.Sm.	Native	NA	Herb	C	VI	Cardoso, L.J.T. 142 (RB)	http://jabot.jbrj.gov.br/v3/ficha.php?chtestemunho=640006
Pteridaceae	Hemionitis tomentosa	(Lam.) Raddi	Native	NA	Herb	C	VI	Labiak, P.H. 5107 (RB)	http://rb.jbrj.gov.br/v2/ficha.php?chtestemunho=549361
Pteridaceae	Lytoneuron ornithopus	(Mett. ex Hook. & Baker) Yesilyurt	Native	NA	Herb	C	VI	de Paula, L.F.A. 1060 (RB)	http://jabot.jbrj.gov.br/v3/ficha.php?chtestemunho=1157459
Selaginellaceae	Selaginella convoluta	(Arn.) Spring	Native	LC	Herb	C	VI	de Paula, L.F.A. 892 (RB)	http://jabot.jbrj.gov.br/v3/ficha.php?chtestemunho=1115702
Selaginellaceae	Selaginella jungermannioides	(Gaudich.) Spring	Native	NA	Herb	C	VI	Labiak, P.H. 5131 (RB)	http://jabot.jbrj.gov.br/v3/ficha.php?chtestemunho=549385&sigla=RB
Selaginellaceae	Selaginella sellowii	Hieron.	Native	NA	Herb	C	VI	de Paula, L.F.A. 1186 (RB)	http://jabot.jbrj.gov.br/v3/ficha.php?chtestemunho=1384891
References Couto, D.R., Francisco, T.M., Manhães, V.C., Dias, H.M., Pereira, M.C. A. 2017. Floristic composition of a Neotropical inselberg from Espírito Santo state, Brazil: an important area for conservation. Check List 13: 2043.
